# Supplementary material for: A study on assessing the toxic effects of ethyl paraben on rohu (Labeo rohita) using different biomarkers; hemato-biochemical assays, histology, oxidant and antioxidant activity and genotoxicity
Source: PLoS One. 2024 May 6;19(5):e0302691. doi: 10.1371/journal.pone.0302691 (PMC11073686; doi:10.1371/journal.pone.0302691)
Supplement: S1 Data — (XLSX) [file pone.0302691.s001.xlsx]

## Sheet: Sheet1
					Genotoxicty
				OTM					%tail DNA
			A (Control)	B (2000μg/L)	C (4000 μg/L)	D ((6000μg/L)		A (Control)	B (2000μg/L)	C (4000 μg/L)	D ((6000μg/L)
			0.72	3.71	4.67	11.05		1.13	4.57	6.79	15.89
			0.5	2.57	7.43	6.12		0.93	5.12	7.51	16.31
			0.68	3.15	4.12	7.93		0.69	3.74	9.78	14.87
