# Supplementary material for: A study on assessing the toxic effects of ethyl paraben on rohu (Labeo rohita) using different biomarkers; hemato-biochemical assays, histology, oxidant and antioxidant activity and genotoxicity
Source: PLoS One. 2024 May 6;19(5):e0302691. doi: 10.1371/journal.pone.0302691 (PMC11073686; doi:10.1371/journal.pone.0302691)
Supplement: S2 Data — (XLSX) [file pone.0302691.s002.xlsx]

## Sheet: Sheet1
								Hematolgy
	HGB					WBC					RBC					HCT
Control	Low	Medium	High		Control	Low	Medium	High		Control	Low	Medium	High		Control	Low	Medium	High
1.3	1.5	3.4	5.7		8.6	17.6	34.7	117.5		1.06	1.08	1.01	1.39		9.7	10.1	10.2	20.8
1	1.7	3.1	5.9		8.4	16.9	33.8	116.7		1.04	1.12	1.05	1.3		9.4	10.9	11	18.9
0.97	1.8	3.6	6.1		8	17.8	35.2	118.2		1.02	1.15	0.98	1.42		9	9.8	9.9	21.2
	MCV					MCH					MCHC					PLATLETS
Control	Low	Medium	High		Control	Low	Medium	High		Control	Low	Medium	High		Control	Low	Medium	High
69	73	89	149		37	41	198.5	278		20	27.5	250	313		200	270	284	951
65	78	94	140		33	47	190	269		24	32	258	319		215	283	295	963
60	64	83	153		39	35	205	286		16	22	246	306		190	264	276	942
								Biochemical
	Sugar					ALT					AST					Total Protein
Control	Low	Medium	High		Control	Low	Medium	High		Control	Low	Medium	High		Control	Low	Medium	High
65	68	108	332		24	38	58	152		110	131	135	150		2	3.21	4.56	9.28
68	73	120	310		20	41	67	157		100	125	143	155		2.3	3.1	5.21	9.01
72	64	141	278		23	34	71	150		105	139	147	154		2.5	3.24	5.32	9.42
	Albumin					Globulin					Cholesterol					Triglycirides
Control	Low	Medium	High		Control	Low	Medium	High		Control	Low	Medium	High		Control	Low	Medium	High
0.6	1.2	2.01	4.9		0.58	1.21	3.61	4.38		60	72	215	446		100	231	330	741
0.8	1.35	2.13	4.56		0.67	1.15	3.24	4.57		63	90	235	400		110	251	341	701
0.67	1.43	2.32	4.37		0.93	1.35	4.01	4.81		67	112	279	399		123	265	389	756
	HDL cholestrol					LDL cholesterol					VLDL cholesterol
Control	Low	Medium	High		Control	Low	Medium	High		Control	Low	Medium	High
15	25	53	71		45	67	112	227		23	50	80	148
18	32	62	84		50	78	134	200		27	45	97	135
19	41	64	91		30	83	145	257		20	60	91	161
