# Supplementary material for: A study on assessing the toxic effects of ethyl paraben on rohu (Labeo rohita) using different biomarkers; hemato-biochemical assays, histology, oxidant and antioxidant activity and genotoxicity
Source: PLoS One. 2024 May 6;19(5):e0302691. doi: 10.1371/journal.pone.0302691 (PMC11073686; doi:10.1371/journal.pone.0302691)
Supplement: S3 Data — (XLSX) [file pone.0302691.s003.xlsx]

## Sheet: Sheet1
							Oxidative enzymes
	Liver (ROS)					Gill (ROS)					Kidney (ROS)
Control	LOW	MEDIUM	High		Control	LOW	MEDIUM	High		Control	LOW	MEDIUM	High
0.32	0.46	0.83	0.95		0.33	0.44	0.54	0.61		0.6	0.64	0.71	0.81
0.34	0.53	0.87	1.01		0.24	0.37	0.62	0.7		0.69	0.57	0.81	0.72
0.39	0.37	0.79	1.1		0.41	0.51	0.46	0.54		0.52	0.71	0.65	0.91
	Liver (TBARS)					Gill (TBARS)					Kidney (TBARS)
Control	LOW	MEDIUM	High		Control	LOW	MEDIUM	High		Control	LOW	MEDIUM	High
36.87	43.65	53.12	60.12		36.87	43.65	53.12	60.12		28.65	35.12	39.62	42.05
36.8	43.58	53.22	60.02		36.8	43.58	53.22	60.02		28.72	35.03	39.71	39.98
36.95	43.7	53.06	60.23		36.95	43.7	53.06	60.23		28.58	35.22	39.53	42.15
						Anti oxidant enzymes
	Liver (GSH)						Gill (GSH)				Kidney (GSH)
Control	LOW	MEDIUM	High		Control	LOW	MEDIUM	High		Control	LOW	MEDIUM	High
8.86	7.56	6.58	5.67		2.43	2.1	1.87	1.42		7.43	6.68	6.05	4.13
8.94	7.59	6.64	5.74		2.51	2	1.78	1.51		7.51	6.59	6.14	4.21
8.79	7.47	6.49	5.62		2.36	2.2	1.93	1.36		7.36	6.74	5.97	4.07
	Liver (SOD)						Gill (SOD)				Kidney (SOD)
Control	LOW	MEDIUM	High		Control	LOW	MEDIUM	High		Control	LOW	MEDIUM	High
10.89	9.82	8.12	7.21		11.07	10.1	9.75	8.1		16.23	14.32	11.02	8.45
10.95	9.75	8.19	7.14		11.17	10	9.83	8		16.31	14.26	11.12	8.53
10.8	9.9	8.05	7.28		10.98	10.2	9.67	8.19		16.17	14.41	10.95	8.34
	Liver (CAT)						Gill (CAT)				Kidney (CAT)
Control	LOW	MEDIUM	High		Control	LOW	MEDIUM	High		Control	LOW	MEDIUM	High
9.12	8.23	7.01	5.07		3.07	2.63	2.29	2.13		5.71	4.87	4.01	3.59
9.2	8.17	6.95	5.01		3.19	2.54	2.37	2.21		5.64	4.95	4.11	3.67
9.05	8.32	7.13	5.13		2.98	2.71	2.2	2.04		5.8	4.79	3.96	3.5
	Liver (POD)						Gill (POD)				Kidney (POD)
Control	LOW	MEDIUM	High		Control	LOW	MEDIUM	High		Control	LOW	MEDIUM	High
4.96	3.59	2.93	2.33		0.43	0.32	0.27	0.2		5.92	5.32	4.26	3.93
5.02	3.68	2.99	2.41		0.5	0.26	0.34	0.12		5.86	5.4	4.35	4.02
4.87	3.5	2.87	2.28		0.36	0.39	0.19	0.29		6.01	5.22	4.17	3.83
